# Supplementary material for: Measurement properties of the Child Behavior Checklist-10: an ultra-brief screening updated in longitudinal cohort
Source: Front Psychiatry. 2026 Apr 30;17:1767665. doi: 10.3389/fpsyt.2026.1767665 (PMC13171534; doi:10.3389/fpsyt.2026.1767665)
Supplement: Supplementary file 3 [file DataSheet3.xlsx]

## Sheet: Supplement 3
Supplement 3. Characteristics of Participants
Variables	N (%)	AP_T1 (mean [SD])	TB_T1 (mean [SD])	OD_T1 (mean [SD])	CBCL.R_T1 (mean [SD])	AP_T2 (mean [SD])	TB_T2 (mean [SD])	OD_T2 (mean [SD])	CBCL.R_T2 (mean [SD])	AP_T3 (mean [SD])	TB_T3 (mean [SD])	OD_T3 (mean [SD])	CBCL.R_T3 (mean [SD])
Youth Gender
Male	902 (50.504)	1.710 (1.537)	0.447 (0.988)	1.406 (1.253)	3.562 (2.978)	1.754 (1.650)	0.297 (0.908)	1.315 (1.301)	3.366 (3.108)	1.356 (1.669)	0.259 (0.750)	1.143 (1.363)	2.758 (3.149)
Female	884 (49.496)	1.338 (1.389)	0.318 (0.832)	1.202 (1.150)	2.859 (2.606)	1.109 (1.416)	0.163 (0.658)	0.977 (1.193)	2.249 (2.668)	0.842 (1.378)	0.240 (0.726)	0.947 (1.301)	2.028 (2.830)
P		<0.001	0.003	<0.001	<0.001	<0.001	<0.001	<0.001	<0.001	<0.001	0.575	0.002	<0.001
Youth Age (T3)
<= 15 years	1226 (68.645)	1.531 (1.479)	0.372 (0.908)	1.288 (1.221)	3.191 (2.858)	1.436 (1.596)	0.200 (0.711)	1.113 (1.239)	2.748 (2.872)	1.102 (1.558)	0.207 (0.650)	1.029 (1.333)	2.338 (2.938)
> 15 years	560 (31.355)	1.514 (1.474)	0.407 (0.934)	1.343 (1.175)	3.264 (2.739)	1.432 (1.519)	0.298 (0.954)	1.225 (1.302)	2.955 (3.117)	1.100 (1.543)	0.343 (0.895)	1.082 (1.343)	2.525 (3.182)
P		0.825	0.451	0.372	0.61	0.966	0.015	0.08	0.168	0.98	<0.001	0.439	0.226
Youth Race
White	343 (19.205)	1.627 (1.473)	0.303 (0.799)	1.332 (1.090)	3.262 (2.653)	1.557 (1.630)	0.160 (0.530)	1.099 (1.220)	2.816 (2.820)	1.222 (1.596)	0.190 (0.628)	0.851 (1.196)	2.262 (2.813)
Black/Af	918 (51.400)	1.451 (1.447)	0.419 (0.993)	1.351 (1.260)	3.221 (2.853)	1.366 (1.503)	0.281 (0.892)	1.248 (1.296)	2.895 (2.980)	1.106 (1.583)	0.325 (0.871)	1.215 (1.433)	2.645 (3.272)
Other	525 (29.395)	1.590 (1.525)	0.371 (0.843)	1.208 (1.182)	3.170 (2.876)	1.474 (1.647)	0.189 (0.760)	1.004 (1.206)	2.667 (2.985)	1.015 (1.466)	0.158 (0.502)	0.878 (1.204)	2.051 (2.620)
P		0.083	0.127	0.086	0.888	0.125	0.02	0.001	0.367	0.159	<0.001	<0.001	0.001
Youth ADHD diagnose
ADHD	291 (16.293)	2.436 (1.665)	0.711 (1.240)	1.835 (1.422)	4.983 (3.526)	3.072 (1.720)	0.564 (1.104)	1.921 (1.430)	5.557 (3.377)	3.265 (1.805)	0.718 (1.239)	1.962 (1.690)	5.945 (3.848)
Non-ADHD	1495 (83.707)	1.348 (1.369)	0.319 (0.824)	1.202 (1.133)	2.870 (2.523)	1.116 (1.325)	0.166 (0.704)	0.997 (1.166)	2.279 (2.538)	0.680 (1.077)	0.159 (0.550)	0.868 (1.176)	1.706 (2.251)
P		<0.001	<0.001	<0.001	<0.001	<0.001	<0.001	<0.001	<0.001	<0.001	<0.001	<0.001	<0.001
Youth Depression diagnose
DEP	198 (11.092)	2.162 (1.681)	0.596 (1.200)	1.692 (1.363)	4.449 (3.506)	2.384 (1.981)	0.495 (1.187)	1.823 (1.516)	4.702 (3.933)	2.414 (1.967)	0.813 (1.283)	1.808 (1.613)	5.035 (4.053)
Non-DEP	1587 (88.908)	1.447 (1.431)	0.357 (0.871)	1.257 (1.178)	3.060 (2.686)	1.316 (1.472)	0.198 (0.728)	1.064 (1.198)	2.578 (2.717)	0.938 (1.411)	0.180 (0.604)	0.951 (1.266)	2.069 (2.688)
P		<0.001	0.001	<0.001	<0.001	<0.001	<0.001	<0.001	<0.001	<0.001	<0.001	<0.001	<0.001
Mother Age at Youth Birth (T1)
<= 24 years	973 (54.479)	1.633 (1.535)	0.455 (0.999)	1.401 (1.268)	3.489 (3.008)	1.546 (1.607)	0.277 (0.885)	1.254 (1.306)	3.077 (3.086)	1.210 (1.611)	0.312 (0.808)	1.156 (1.400)	2.678 (3.210)
> 24 years	813 (45.521)	1.397 (1.394)	0.296 (0.798)	1.191 (1.120)	2.884 (2.543)	1.301 (1.520)	0.175 (0.672)	1.021 (1.190)	2.497 (2.751)	0.972 (1.472)	0.175 (0.637)	0.914 (1.244)	2.060 (2.732)
P		0.001	<0.001	<0.001	<0.001	0.001	0.007	<0.001	<0.001	0.001	<0.001	<0.001	<0.001
Mother Race
White	413 (23.124)	1.605 (1.529)	0.324 (0.816)	1.349 (1.106)	3.278 (2.746)	1.600 (1.660)	0.174 (0.565)	1.116 (1.229)	2.891 (2.884)	1.247 (1.605)	0.199 (0.630)	0.862 (1.177)	2.308 (2.796)
Black/Af	941 (52.688)	1.442 (1.448)	0.405 (0.972)	1.328 (1.255)	3.175 (2.845)	1.392 (1.518)	0.284 (0.888)	1.260 (1.293)	2.936 (2.990)	1.129 (1.597)	0.311 (0.845)	1.222 (1.451)	2.662 (3.279)
Other	432 (24.188)	1.632 (1.482)	0.391 (0.879)	1.213 (1.190)	3.236 (2.845)	1.368 (1.594)	0.169 (0.769)	0.933 (1.187)	2.470 (2.909)	0.903 (1.379)	0.164 (0.548)	0.838 (1.155)	1.905 (2.522)
P		0.04	0.323	0.182	0.811	0.048	0.012	<0.001	0.02	0.004	0.001	<0.001	<0.001
Father Age at Youth Birth (T1)
<= 24 years	902 (50.504)	1.599 (1.509)	0.449 (0.977)	1.392 (1.263)	3.440 (2.967)	1.578 (1.605)	0.279 (0.879)	1.255 (1.310)	3.112 (3.096)	1.191 (1.597)	0.300 (0.794)	1.149 (1.357)	2.640 (3.121)
> 24 years	884 (49.496)	1.451 (1.441)	0.316 (0.845)	1.216 (1.141)	2.983 (2.645)	1.288 (1.525)	0.181 (0.700)	1.038 (1.197)	2.508 (2.765)	1.010 (1.502)	0.198 (0.673)	0.941 (1.306)	2.149 (2.888)
P		0.035	0.002	0.002	0.001	<0.001	0.009	<0.001	<0.001	0.014	0.003	0.001	0.001
Father Race
White	361 (20.213)	1.510 (1.468)	0.280 (0.776)	1.277 (1.047)	3.066 (2.600)	1.499 (1.616)	0.161 (0.539)	1.116 (1.255)	2.776 (2.863)	1.188 (1.563)	0.172 (0.595)	0.834 (1.179)	2.194 (2.752)
Black/Af	991 (55.487)	1.477 (1.463)	0.417 (0.983)	1.338 (1.250)	3.232 (2.854)	1.382 (1.535)	0.275 (0.876)	1.249 (1.297)	2.907 (2.994)	1.124 (1.600)	0.321 (0.860)	1.205 (1.436)	2.650 (3.291)
Other	434 (24.300)	1.650 (1.511)	0.392 (0.859)	1.253 (1.231)	3.295 (2.921)	1.500 (1.617)	0.187 (0.781)	0.942 (1.149)	2.629 (2.924)	0.977 (1.425)	0.152 (0.485)	0.859 (1.166)	1.988 (2.472)
P		0.124	0.051	0.422	0.501	0.295	0.027	<0.001	0.253	0.127	<0.001	<0.001	<0.001
